# Supplementary material for: Influence of Myosin Regulatory Light Chain and Myosin Light Chain Kinase on the Physiological Function of Inner Ear Hair Cells
Source: J Assoc Res Otolaryngol. 2025 Apr 16;26(3):225–38. doi: 10.1007/s10162-025-00986-1 (PMC12133660; doi:10.1007/s10162-025-00986-1)
Supplement: Supplementary file 10 — Supplementary source data Figure S1 (XLSX 12 KB) [file 10162_2025_986_MOESM10_ESM.xlsx]

## Sheet: Sheet1
Figure S1 - Source Data
Figure S1. Measurement of the stiffness of a frog saccular hair bundle.
Figure S1C. Stiffness in various temperature
Temperature	Total n	Mean (μN/m)	SD	P values*
20 ℃	10	378.238	214.796	0.0106
25 ℃	10	326.462	149.095	0.0108
30 ℃	10	355.555	173.678	0.0206
35 ℃	10	1235.43	974.973
				*P values determined using JMP pro 17 software. Paired T test was used to compare with the values of 35 ℃.
